# Supplementary material for: Dynasore Protects Corneal Epithelial Cells Subjected to Hyperosmolar Stress in an In Vitro Model of Dry Eye Epitheliopathy
Source: Int J Mol Sci. 2023 Mar 1;24(5):4754. doi: 10.3390/ijms24054754 (PMC10003680; doi:10.3390/ijms24054754)
Supplement: Supplementary file 1 [file ijms-24-04754-s001.zip]

Archive with 1 entries (1 files):
- ijms-2204047-supplementary.pdf
